# Supplementary material for: The First Genome-Wide Mildew Locus O Genes Characterization in the Lamiaceae Plant Family
Source: Int J Mol Sci. 2023 Sep 4;24(17):13627. doi: 10.3390/ijms241713627 (PMC10487521; doi:10.3390/ijms241713627)
Supplement: Supplementary file 1 [file ijms-24-13627-s001.zip]

Archive with 2 entries (2 files):
- Figure S1.png
- ijms-2508138-supplementary.xlsx
