# Supplementary material for: The First Genome-Wide Mildew Locus O Genes Characterization in the Lamiaceae Plant Family
Source: Int J Mol Sci. 2023 Sep 4;24(17):13627. doi: 10.3390/ijms241713627 (PMC10487521; doi:10.3390/ijms241713627)
Supplement: Supplementary file 1 [file ijms-24-13627-s001.zip › ijms-2508138-supplementary.xlsx]

## Sheet: STable_1
Supplementary Table S1. List of the genomic data websites of analyzed plant species, including database name and reference information.
Plant Species	Database Name	Omic-data	Web Link	References
Salvia splendens	GenBank	proteome	https://ftp.ncbi.nih.gov/genomes/all/GCA/004/379/255	Jia et al., 2021
Ocimum basilicum	DRYAD	proteome	https://datadryad.org/stash/dataset/doi:10.5061/dryad.jwstqjq6t	Bornowski et al., 2020
Origanum majorana	DRYAD	proteome	https://datadryad.org/stash/dataset/doi:10.5061/dryad.jwstqjq6t
Origanum vulgare	DRYAD	proteome	https://datadryad.org/stash/dataset/doi:10.5061/dryad.jwstqjq6t
Rosmarinus officinalis	DRYAD	proteome	https://datadryad.org/stash/dataset/doi:10.5061/dryad.jwstqjq6t
Callicarpa americana	GigaDB	proteome	http://gigadb.org/dataset/100777	Hamilton et al., 2020
Mentha longifolia	GenBank	genome	https://ftp.ncbi.nih.gov/genomes/genbank/plant/Mentha_longifolia	Vining et al., 2016
Salvia hispanica	CNGBdb	proteome	https://genhua.tll.org.sg/	Wang et al., 2022
Salvia officinalis	NGDC	genome	https://ngdc.cncb.ac.cn/gwh/Assembly/25978/show	Li et al., 2022
Salvia bowleyana	GWH	proteome	https://download.cncb.ac.cn/gwh/Plants/Salvia_bowleyana_Salvia_bowleyana_Dunn_genome_GWHASIU00000000/	Zheng et al., 2021
Salvia miltiorrhiza	GWH	proteome	https://ngdc.cncb.ac.cn/search/?dbId=gwh&q=PRJCA003150	Song et al., 2020

## Sheet: STable_2
Supplementary Table S2. List of gene that encode domains similar to plant MLO proteins as identified in this study, including plant species information.
Plant speies	Gene ID
Callicarpa americana	Calam.01G011300.1
Callicarpa americana	Calam.01G015100.1
Callicarpa americana	Calam.01G015500.1
Callicarpa americana	Calam.01G280600.1
Callicarpa americana	Calam.02G130400.1
Callicarpa americana	Calam.03G099800.1
Callicarpa americana	Calam.04G123200.1
Callicarpa americana	Calam.05G052400.1
Callicarpa americana	Calam.06G053500.2
Callicarpa americana	Calam.06G129700.1
Callicarpa americana	Calam.06G129800.2
Callicarpa americana	Calam.06G155100.1
Callicarpa americana	Calam.07G075300.1
Callicarpa americana	Calam.07G075700.1
Callicarpa americana	Calam.08G000300.1
Callicarpa americana	Calam.08G020100.1
Callicarpa americana	Calam.08G172400.1
Callicarpa americana	Calam.11G164300.1
Callicarpa americana	Calam.13G048700.1
Callicarpa americana	Calam.14G204900.1
Callicarpa americana	Calam.14G205000.1
Callicarpa americana	Calam.15G099600.1
Callicarpa americana	Calam.17G156700.1
Ocimum basilicum	Oba1533.g4.t1
Ocimum basilicum	Oba1533.g40.t1
Ocimum basilicum	Oba1588.g10.t1
Ocimum basilicum	Oba1834.g23.t1
Ocimum basilicum	Oba370997.g2.t1
Ocimum basilicum	Oba372.g131.t1
Ocimum basilicum	Oba372874.g2.t1
Ocimum basilicum	Oba378348.g18.t1
Ocimum basilicum	Oba378348.g19.t1
Ocimum basilicum	Oba379540.g9.t1
Ocimum basilicum	Oba381799.g7.t1
Ocimum basilicum	Oba381956.g3.t1
Ocimum basilicum	Oba381956.g4.t1
Ocimum basilicum	Oba382063.g31.t1_382063.g32.t1
Ocimum basilicum	Oba382447.g8.t1
Ocimum basilicum	Oba382848.g19.t1
Ocimum basilicum	Oba382848.g55.t1
Ocimum basilicum	Oba383173.g36.t1
Ocimum basilicum	Oba383238.g44.t1
Ocimum basilicum	Oba383365.g6.t1
Ocimum basilicum	Oba383508.g43.t1_383508.g44.t1
Ocimum basilicum	Oba383685.g129.t1
Ocimum basilicum	Oba383957.g90.t1
Ocimum basilicum	Oba383957.g91.t1
Ocimum basilicum	Oba384478.g43.t1
Ocimum basilicum	Oba384500.g14.t1
Ocimum basilicum	Oba384948.g126.t1
Ocimum basilicum	Oba384948.g95.t1
Ocimum basilicum	Oba385346.g29.t1
Ocimum basilicum	Oba447.g62.t1
Ocimum basilicum	Oba453.g171.t1
Ocimum basilicum	Oba507.g153.t1
Ocimum basilicum	Oba507.g154.t1
Ocimum basilicum	Oba541.g84.t1
Ocimum basilicum	Oba546931.g2.t1
Ocimum basilicum	Oba546932.g2.t1
Ocimum basilicum	Oba549372.g3.t1
Ocimum basilicum	Oba549373.g3.t1
Ocimum basilicum	Oba550.g47.t1
Ocimum basilicum	Oba555.g20.t1
Ocimum basilicum	Oba565.g115.t1
Ocimum basilicum	Oba675.g7.t1
Ocimum basilicum	Oba675.g8.t1
Ocimum basilicum	Oba693.g72.t1
Ocimum basilicum	Oba722.g92.t1
Origanum majorana	Oma170.g230.t1
Origanum majorana	Oma190.g133.t1
Origanum majorana	Oma190.g415.t1
Origanum majorana	Oma190.g416.t1
Origanum majorana	Oma192.g211.t1
Origanum majorana	Oma195.g12.t1
Origanum majorana	Oma199.g190.t1
Origanum majorana	Oma201.g251.t1
Origanum majorana	Oma210.g54.t1
Origanum majorana	Oma210.g55.t1
Origanum majorana	Oma210.g56.t1
Origanum majorana	Oma210.g57.t1
Origanum majorana	Oma251.g14.t1
Origanum majorana	Oma448.g11.t1
Origanum majorana	Oma462.g3.t1
Origanum majorana	Oma474.g17.t1
Origanum majorana	Oma497.g59.t1
Origanum majorana	Oma513.g47.t1
Origanum majorana	Oma587.g156.t1
Origanum majorana	Oma95143.g30.t1
Origanum majorana	Oma95768.g7.t1
Origanum vulgare	Ovu1081.g12.t1
Origanum vulgare	Ovu111725.g2.t1
Origanum vulgare	Ovu247.g221.t1
Origanum vulgare	Ovu256.g245.t1
Origanum vulgare	Ovu362.g148.t1
Origanum vulgare	Ovu384.g21.t1
Origanum vulgare	Ovu399.g65.t1
Origanum vulgare	Ovu427.g76.t1
Origanum vulgare	Ovu427.g77.t1
Origanum vulgare	Ovu427.g78.t1
Origanum vulgare	Ovu539.g20.t1
Origanum vulgare	Ovu791.g13.t1
Origanum vulgare	Ovu817.g34.t1
Origanum vulgare	Ovu841.g100.t1
Origanum vulgare	Ovu862.g3.t1
Origanum vulgare	Ovu874.g18.t1
Origanum vulgare	Ovu876.g4.t1
Origanum vulgare	Ovu876.g5.t1
Origanum vulgare	Ovu87902.g1.t1
Origanum vulgare	Ovu938.g33.t1
Rosmarinus officinalis	Rof1030.g455.t1
Rosmarinus officinalis	Rof1030.g891.t1
Rosmarinus officinalis	Rof1034.g27.t1
Rosmarinus officinalis	Rof1049.g9.t1
Rosmarinus officinalis	Rof1062.g83.t1
Rosmarinus officinalis	Rof1152.g53.t1
Rosmarinus officinalis	Rof1271.g80.t1
Rosmarinus officinalis	Rof1477.g4.t1
Rosmarinus officinalis	Rof1594.g23.t1
Rosmarinus officinalis	Rof1594.g24.t1
Rosmarinus officinalis	Rof1832.g34.t1
Rosmarinus officinalis	Rof1844.g5.t1
Rosmarinus officinalis	Rof1953.g113.t1
Rosmarinus officinalis	Rof1953.g114.t1
Rosmarinus officinalis	Rof2040.g136.t1
Rosmarinus officinalis	Rof2088.g53.t1
Rosmarinus officinalis	Rof2445.g108.t1
Rosmarinus officinalis	Rof2496.g150.t1
Rosmarinus officinalis	Rof2570.g5.t1
Rosmarinus officinalis	Rof2637.g8.t1
Rosmarinus officinalis	Rof2727.g18.t1
Rosmarinus officinalis	Rof300114.g3.t1
Rosmarinus officinalis	Rof367341.g2.t1
Rosmarinus officinalis	Rof382814.g13.t1
Rosmarinus officinalis	Rof383172.g1.t1
Rosmarinus officinalis	Rof811.g293.t1
Rosmarinus officinalis	Rof821.g367.t1
Rosmarinus officinalis	Rof821.g368.t1
Rosmarinus officinalis	Rof830.g479.t1
Salvia splendens	KAG6382915.1
Salvia splendens	KAG6383463.1
Salvia splendens	KAG6384412.1
Salvia splendens	KAG6385461.1
Salvia splendens	KAG6385842.1
Salvia splendens	KAG6386318.1
Salvia splendens	KAG6387329.1
Salvia splendens	KAG6387674.1
Salvia splendens	KAG6391460.1
Salvia splendens	KAG6391463.1
Salvia splendens	KAG6392659.1
Salvia splendens	KAG6394418.1
Salvia splendens	KAG6397602.1
Salvia splendens	KAG6399869.1
Salvia splendens	KAG6399870.1
Salvia splendens	KAG6399872.1
Salvia splendens	KAG6400176.1
Salvia splendens	KAG6401335.1
Salvia splendens	KAG6402289.1
Salvia splendens	KAG6402390.1
Salvia splendens	KAG6403320.1
Salvia splendens	KAG6403530.1
Salvia splendens	KAG6404647.1
Salvia splendens	KAG6406172.1
Salvia splendens	KAG6406173.1
Salvia splendens	KAG6406176.1
Salvia splendens	KAG6408453.1
Salvia splendens	KAG6408477.1
Salvia splendens	KAG6410126.1
Salvia splendens	KAG6410127.1
Salvia splendens	KAG6412051.1
Salvia splendens	KAG6412689.1
Salvia splendens	KAG6412690.1
Salvia splendens	KAG6412691.1
Salvia splendens	KAG6412692.1
Salvia splendens	KAG6415101.1
Salvia splendens	KAG6415102.1
Salvia splendens	KAG6415419.1
Salvia splendens	KAG6415420.1
Salvia splendens	KAG6416625.1
Salvia splendens	KAG6419176.1
Salvia splendens	KAG6419190.1
Salvia splendens	KAG6419206.1
Salvia splendens	KAG6421334.1
Salvia splendens	KAG6424371.1
Salvia splendens	KAG6427266.1
Salvia splendens	KAG6427410.1
Salvia splendens	KAG6430311.1
Salvia splendens	KAG6430312.1
Salvia splendens	KAG6430471.1
Salvia splendens	KAG6432825.1
Salvia splendens	KAG6434878.1
Salvia splendens	KAG6436164.1
Salvia splendens	KAG6438224.1
Mentha longifolia	g713
Mentha longifolia	g729
Mentha longifolia	g801
Mentha longifolia	g4437
Mentha longifolia	g5191
Mentha longifolia	g9173
Mentha longifolia	g9205
Mentha longifolia	g13165
Mentha longifolia	g13166
Mentha longifolia	g15627
Mentha longifolia	g15635
Mentha longifolia	g15636
Mentha longifolia	g16308
Mentha longifolia	g17127
Mentha longifolia	g17130
Mentha longifolia	g17286
Mentha longifolia	g19937
Mentha longifolia	g19938
Mentha longifolia	g19954
Mentha longifolia	g23421
Mentha longifolia	g23812
Mentha longifolia	g33797
Mentha longifolia	g34159
Mentha longifolia	g35008
Mentha longifolia	g41353_a
Mentha longifolia	g41353_b
Mentha longifolia	g41354
Mentha longifolia	g41687
Mentha longifolia	g41688_a
Mentha longifolia	g41688_b
Mentha longifolia	g44972
Mentha longifolia	g46007
Mentha longifolia	g47547
Salvia hispanica	SHI_00030641-RA
Salvia hispanica	SHI_00029412-RA
Salvia hispanica	SHI_00026836-RA
Salvia hispanica	SHI_00025663-RA
Salvia hispanica	SHI_00025471-RA
Salvia hispanica	SHI_00024180-RA
Salvia hispanica	SHI_00023192-RA
Salvia hispanica	SHI_00020085-RA
Salvia hispanica	SHI_00013981-RA
Salvia hispanica	SHI_00013813-RA
Salvia hispanica	SHI_00013469-RA
Salvia hispanica	SHI_00011853-RA
Salvia hispanica	SHI_00009691-RA
Salvia hispanica	SHI_00009690-RA
Salvia hispanica	SHI_00008483-RA
Salvia hispanica	SHI_00008289-RA
Salvia hispanica	SHI_00008287-RA
Salvia hispanica	SHI_00008264-RA
Salvia hispanica	SHI_00005836-RA
Salvia hispanica	SHI_00005835-RA
Salvia hispanica	SHI_00005834-RA
Salvia hispanica	SHI_00005637-RA
Salvia hispanica	SHI_00005154-RA
Salvia hispanica	SHI_00004168-RA
Salvia hispanica	SHI_00003847-RA
Salvia hispanica	SHI_00003317-RA
Salvia hispanica	SHI_00001853-RA
Salvia hispanica	SHI_00000175-RA
Salvia miltiorrhiza	GWHPAOSJ004312
Salvia miltiorrhiza	GWHPAOSJ004354
Salvia miltiorrhiza	GWHPAOSJ007045
Salvia miltiorrhiza	GWHPAOSJ007046
Salvia miltiorrhiza	GWHPAOSJ007047
Salvia miltiorrhiza	GWHPAOSJ009645
Salvia miltiorrhiza	GWHPAOSJ009948
Salvia miltiorrhiza	GWHPAOSJ009950
Salvia miltiorrhiza	GWHPAOSJ010442
Salvia miltiorrhiza	GWHPAOSJ011320
Salvia miltiorrhiza	GWHPAOSJ011356
Salvia miltiorrhiza	GWHPAOSJ011694
Salvia miltiorrhiza	GWHPAOSJ011970
Salvia miltiorrhiza	GWHPAOSJ012225
Salvia miltiorrhiza	GWHPAOSJ014352
Salvia miltiorrhiza	GWHPAOSJ015988
Salvia miltiorrhiza	GWHPAOSJ019793
Salvia miltiorrhiza	GWHPAOSJ021108
Salvia miltiorrhiza	GWHPAOSJ024692
Salvia miltiorrhiza	GWHPAOSJ025921
Salvia miltiorrhiza	GWHPAOSJ026591
Salvia bowleyana	GWHPASIU011503
Salvia bowleyana	GWHPASIU011504
Salvia bowleyana	GWHPASIU011539
Salvia bowleyana	GWHPASIU020435
Salvia bowleyana	GWHPASIU021731
Salvia bowleyana	GWHPASIU026798
Salvia bowleyana	GWHPASIU026820
Salvia bowleyana	GWHPASIU028969
Salvia bowleyana	GWHPASIU031802
Salvia bowleyana	GWHPASIU031826
Salvia bowleyana	GWHPASIU034033
Salvia bowleyana	GWHPASIU034383
Salvia bowleyana	GWHPASIU035221
Salvia bowleyana	GWHPASIU036221
Salvia bowleyana	GWHPASIU036678
Salvia bowleyana	GWHPASIU036680
Salvia bowleyana	GWHPASIU036990
Salvia bowleyana	GWHPASIU037848
Salvia bowleyana	GWHPASIU039160
Salvia bowleyana	GWHPASIU041327
Salvia bowleyana	GWHPASIU041328
Salvia bowleyana	GWHPASIU041329
Salvia officinalis	So_g35701
Salvia officinalis	So_g37776
Salvia officinalis	So_g38511
Salvia officinalis	So_g34672
Salvia officinalis	So_g65409
Salvia officinalis	So_g31528
Salvia officinalis	So_g65410
Salvia officinalis	So_g61393
Salvia officinalis	So_g39625
Salvia officinalis	So_g36543
Salvia officinalis	So_g65407
Salvia officinalis	So_g39570
Salvia officinalis	So_g19953
Salvia officinalis	So_g32005
Salvia officinalis	So_g68515
Salvia officinalis	So_g17128
Salvia officinalis	So_g36550
Salvia officinalis	So_g53992
Salvia officinalis	So_g39575
Salvia officinalis	So_g337
Salvia officinalis	So_g68106
Salvia officinalis	So_g40617
Salvia officinalis	So_g23394
Salvia officinalis	So_g270
Salvia officinalis	So_g28314
Salvia officinalis	So_g44316
Salvia officinalis	So_g40235
Salvia officinalis	So_g56799

## Sheet: STable_3
Supplementary Table S3. Genomic information of MLO genes identified and annotated in eleven Lamiaceae plant species.Protein length, gene length, domain length and number of exons were reported for each MLO gene.
Gene-ID	Protein length	Domain length	Genomic length (bp)	n. Exons
Calam.17G156700.1	551	456	4385	15
Calam.15G099600.1	571	491	4348	15
Calam.14G205000.1	133	54	1064	2
Calam.14G204900.1	195	193	4752	9
Calam.13G048700.1	561	450	8307	15
Calam.11G164300.1	371	324	3864	8
Calam.08G172400.1	586	485	7569	15
Calam.08G020100.1	570	474	7878	15
Calam.08G000300.1	566	470	7164	14
Calam.07G075700.1	545	502	4271	15
Calam.07G075300.1	468	457	3830	15
Calam.06G155100.1	498	441	5881	14
Calam.06G129800.2	599	460	6079	15
Calam.06G129700.1	453	351	5319	12
Calam.06G053500.2	559	444	4685	15
Calam.05G052400.1	406	389	4406	13
Calam.04G123200.1	488	426	5061	14
Calam.03G099800.1	112	63	597	2
Calam.02G130400.1	514	475	4026	14
Calam.01G280600.1	565	474	9511	15
Calam.01G015500.1	406	337	6120	8
Calam.01G015100.1	318	241	3840	7
Calam.01G011300.1	501	441	3983	14
g47547	485	452	3997	14
g46007	210	136	5723	9
g44972	500	443	3535	14
g41688_a	442	389	3171	12
g41688_b	445	339	3378	12
g41687	416	325	4214	12
g41354	353	265	4263	9
g41353_a	455	398	3140	12
g41353_b	461	369	3171	12
g35008	505	25	3119	8
g34159	622	446	6514	15
g33797	651	436	6535	17
g23812	425	361	3126	13
g23421	491	421	6475	12
g19954	494	346	5794	14
g19938	257	167	1894	6
g19937	147	130	2129	3
g17286	788	71	6821	11
g17130	1009	474	9035	23
g17127	872	245	7487	13
g16308	1057	516	14489	23
g15636	380	278	4316	12
g15635	509	321	5227	15
g15627	545	457	5154	15
g13166	452	398	3899	13
g13165	521	427	5241	14
g9205	351	123	3485	8
g9173	372	123	3336	9
g5191	569	471	4355	15
g4437	582	499	3576	13
g801	485	434	3145	14
g729	433	363	3676	10
g713	453	383	3762	10
Oba549373.g3.t1	486	428	6182	13
Oba549372.g3.t1	486	428	6179	13
Oba546932.g2.t1	493	450	2689	13
Oba546931.g2.t1	472	429	2691	14
Oba385346.g29.t1	434	344	2641	12
Oba384948.g126.t1	476	401	2464	14
Oba384948.g95.t1	486	422	3127	11
Oba384500.g14.t1	523	423	5490	14
Oba384478.g43.t1	433	348	2627	10
Oba383957.g91.t1	139	64	420	1
Oba383957.g90.t1	352	235	3257	10
Oba383685.g129.t1	525	441	4103	11
Oba383508.g43.t1_383508.g44.t1	563	481	5231	15
Oba383365.g6.t1	538	492	4150	15
Oba383238.g44.t1	237	96	5010	8
Oba383173.g36.t1	562	457	7838	15
Oba382848.g55.t1	489	422	3122	11
Oba382848.g19.t1	489	454	2521	14
Oba382447.g8.t1	472	429	2631	14
Oba382063.g31.t1_382063.g32.t1	563	481	5835	15
Oba381956.g4.t1	260	240	4512	8
Oba381956.g3.t1	256	155	2300	5
Oba381799.g7.t1	410	335	4397	11
Oba379540.g9.t1	217	180	4272	6
Oba378348.g19.t1	153	128	828	4
Oba378348.g18.t1	164	128	693	3
Oba372874.g2.t1	528	178	7010	12
Oba370997.g2.t1	508	441	6128	14
Oba1834.g23.t1	500	441	6157	14
Oba1588.g10.t1	281	196	3616	8
Oba1533.g40.t1	237	186	1786	5
Oba1533.g4.t1	447	376	5794	11
Oba722.g92.t1	542	469	7427	15
Oba693.g72.t1	415	331	2641	10
Oba675.g8.t1	138	62	417	1
Oba675.g7.t1	241	217	2129	8
Oba565.g115.t1	539	469	7144	15
Oba555.g20.t1	328	233	3336	9
Oba550.g47.t1	545	444	4825	15
Oba541.g84.t1	464	425	7637	13
Oba507.g154.t1	247	159	2484	5
Oba507.g153.t1	235	226	2169	6
Oba453.g171.t1	454	409	4404	14
Oba447.g62.t1	512	466	6431	13
Oba372.g131.t1	485	446	7815	14
Oma95768.g7.t1	145	137	921	3
Oma95143.g30.t1	424	390	2599	10
Oma587.g156.t1	571	476	4478	15
Oma513.g47.t1	539	447	6337	14
Oma497.g59.t1	541	489	3661	15
Oma474.g17.t1	441	392	2793	12
Oma462.g3.t1	394	328	7050	12
Oma448.g11.t1	481	410	3132	14
Oma251.g14.t1	274	184	1518	6
Oma210.g57.t1	116	90	2629	5
Oma210.g56.t1	208	122	1781	3
Oma210.g55.t1	463	383	3156	12
Oma210.g54.t1	556	203	5162	10
Oma201.g251.t1	199	70	2254	6
Oma199.g190.t1	573	491	3829	15
Oma195.g12.t1	555	457	6332	15
Oma192.g211.t1	436	332	3289	11
Oma190.g416.t1	582	491	5799	15
Oma190.g415.t1	535	487	6599	15
Oma190.g133.t1	517	447	4675	14
Oma170.g230.t1	548	486	5182	15
Ovu111725.g2.t1	448	344	3573	11
Ovu87902.g1.t1	548	486	5122	15
Ovu1081.g12.t1	481	415	5964	14
Ovu938.g33.t1	500	445	2629	13
Ovu876.g5.t1	578	488	5491	15
Ovu876.g4.t1	363	276	4639	11
Ovu874.g18.t1	571	476	4632	15
Ovu862.g3.t1	520	448	4806	13
Ovu841.g100.t1	511	448	3280	14
Ovu817.g34.t1	394	311	5262	11
Ovu791.g13.t1	440	391	2677	12
Ovu539.g20.t1	517	445	4874	14
Ovu427.g78.t1	362	280	3385	8
Ovu427.g77.t1	477	397	3008	13
Ovu427.g76.t1	337	246	5295	9
Ovu399.g65.t1	555	457	5984	15
Ovu384.g21.t1	444	340	3272	11
Ovu362.g148.t1	483	412	3140	14
Ovu256.g245.t1	543	486	3623	15
Ovu247.g221.t1	573	491	3637	15
Rof383172.g1.t1	546	472	5945	15
Rof382814.g13.t1	176	145	822	3
Rof367341.g2.t1	409	327	4357	10
Rof300114.g3.t1	149	72	1132	4
Rof2727.g18.t1	381	280	3176	11
Rof2637.g8.t1	571	474	4740	15
Rof2570.g5.t1	509	472	4783	14
Rof2496.g150.t1	530	425	5977	12
Rof2445.g108.t1	221	159	1052	4
Rof2088.g53.t1	251	198	4356	10
Rof2040.g136.t1	462	370	2830	13
Rof1953.g114.t1	204	168	2817	7
Rof1953.g113.t1	415	316	4473	10
Rof1844.g5.t1	425	370	3970	11
Rof1832.g34.t1	485	439	2736	14
Rof1594.g24.t1	617	415	5992	15
Rof1594.g23.t1	71	52	712	2
Rof1477.g4.t1	573	491	3413	15
Rof1271.g80.t1	490	464	2575	14
Rof1152.g53.t1	511	481	4048	13
Rof1062.g83.t1	559	450	6066	15
Rof1049.g9.t1	507	454	4790	14
Rof1034.g27.t1	557	466	5607	15
Rof1030.g891.t1	502	454	4656	14
Rof1030.g455.t1	439	378	2769	11
Rof830.g479.t1	421	346	3162	10
Rof821.g368.t1	134	33	535	2
Rof821.g367.t1	255	241	2016	8
Rof811.g293.t1	564	474	4621	15
SHI_00030641-RA	478	256	5118	13
SHI_00029412-RA	569	485	5011	15
SHI_00026836-RA	424	359	2303	12
SHI_00025663-RA	563	473	3256	15
SHI_00025471-RA	504	445	4750	14
SHI_00024180-RA	504	383	4631	13
SHI_00023192-RA	569	532	4432	16
SHI_00020085-RA	583	479	5191	14
SHI_00013981-RA	446	338	3889	11
SHI_00013813-RA	550	508	3169	15
SHI_00013469-RA	452	430	2716	10
SHI_00011853-RA	502	440	4521	15
SHI_00009691-RA	69	52	399	2
SHI_00009690-RA	431	388	2618	12
SHI_00008483-RA	927	375	12727	25
SHI_00008289-RA	501	450	3165	13
SHI_00008287-RA	493	444	2988	14
SHI_00008264-RA	485	450	2680	13
SHI_00005836-RA	493	424	4054	14
SHI_00005835-RA	498	411	2894	12
SHI_00005834-RA	228	169	2871	6
SHI_00005637-RA	459	404	3278	13
SHI_00005154-RA	535	473	3575	15
SHI_00004168-RA	602	499	6161	18
SHI_00003847-RA	548	452	3844	14
SHI_00003317-RA	634	524	3321	14
SHI_00001853-RA	336	287	4169	10
SHI_00000175-RA	439	431	3082	14
GWHPAOSJ026591	573	491	3613	15
GWHPAOSJ025921	572	475	4492	15
GWHPAOSJ024692	390	383	9512	13
GWHPAOSJ021108	497	438	3125	14
GWHPAOSJ019793	509	471	5236	14
GWHPAOSJ015988	525	473	3442	16
GWHPAOSJ014352	561	450	7695	15
GWHPAOSJ012225	534	483	3306	14
GWHPAOSJ011970	532	436	4120	15
GWHPAOSJ011694	354	197	6073	9
GWHPAOSJ011356	536	480	6131	16
GWHPAOSJ011320	537	480	5564	15
GWHPAOSJ010442	586	486	6354	15
GWHPAOSJ009950	562	484	6834	15
GWHPAOSJ009948	524	451	7817	15
GWHPAOSJ009645	487	460	2925	14
GWHPAOSJ007047	544	455	4574	15
GWHPAOSJ007046	510	435	3657	15
GWHPAOSJ007045	547	453	4261	14
GWHPAOSJ004354	484	470	2771	13
GWHPAOSJ004312	550	486	3673	14
KAG6438224.1	545	467	3073	13
KAG6436164.1	561	497	5235	16
KAG6434878.1	465	427	2965	12
KAG6432825.1	542	478	4260	15
KAG6430471.1	673	473	6112	17
KAG6430312.1	166	151	937	5
KAG6430311.1	361	263	1731	8
KAG6427410.1	641	448	6658	16
KAG6427266.1	579	470	2992	13
KAG6424371.1	603	499	5861	14
KAG6421334.1	592	488	5347	14
KAG6419206.1	329	29	5290	8
KAG6419190.1	328	131	2721	9
KAG6419176.1	530	471	8792	13
KAG6416625.1	626	548	8487	13
KAG6415420.1	157	82	665	3
KAG6415419.1	146	135	1045	3
KAG6415102.1	316	228	1560	7
KAG6415101.1	247	168	2083	7
KAG6412692.1	459	399	3742	13
KAG6412691.1	159	142	1011	4
KAG6412690.1	346	233	2010	9
KAG6412689.1	742	417	5759	18
KAG6412051.1	518	408	3417	12
KAG6410127.1	753	740	6466	19
KAG6410126.1	126	62	381	1
KAG6408477.1	533	483	3166	15
KAG6408453.1	505	438	5563	13
KAG6406176.1	370	316	2672	10
KAG6406173.1	147	125	3799	4
KAG6406172.1	214	207	1439	5
KAG6404647.1	320	202	4722	4
KAG6403530.1	522	464	4988	14
KAG6403320.1	557	467	3722	14
KAG6402390.1	453	388	2883	13
KAG6402289.1	325	183	7556	6
KAG6401335.1	509	442	4272	14
KAG6400176.1	1640	394	15015	21
KAG6399872.1	68	53	312	2
KAG6399870.1	68	53	312	2
KAG6399869.1	455	385	3705	15
KAG6397602.1	525	453	3428	15
KAG6394418.1	550	513	4919	16
KAG6392659.1	519	473	4542	15
KAG6391463.1	163	142	905	4
KAG6391460.1	260	142	2260	7
KAG6387674.1	562	462	3732	14
KAG6387329.1	708	465	6791	19
KAG6386318.1	562	452	3399	15
KAG6385842.1	557	461	3931	14
KAG6385461.1	600	500	6504	15
KAG6384412.1	478	411	5560	12
KAG6383463.1	530	472	8976	13
KAG6382915.1	289	106	2803	7
GWHPASIU011503	484	450	3067	14
GWHPASIU011504	618	158	5977	17
GWHPASIU011539	439	375	3973	11
GWHPASIU020435	254	238	4709	7
GWHPASIU021731	343	37	2316	6
GWHPASIU026798	256	244	3397	12
GWHPASIU026820	256	244	3385	12
GWHPASIU028969	447	410	2368	13
GWHPASIU031802	561	467	7788	15
GWHPASIU031826	561	467	7538	15
GWHPASIU034033	530	479	3592	15
GWHPASIU034383	281	178	4478	12
GWHPASIU035221	551	467	5340	15
GWHPASIU036221	642	436	9013	14
GWHPASIU036678	388	315	7415	14
GWHPASIU036680	381	314	8107	16
GWHPASIU036990	515	488	6130	14
GWHPASIU037848	508	471	10204	24
GWHPASIU039160	180	176	582	2
GWHPASIU041327	528	437	4820	14
GWHPASIU041328	394	319	3751	9
GWHPASIU041329	482	393	4351	12
So_g35701	556	475	3313	15
So_g37776	560	465	5581	15
So_g38511	501	467	5064	14
So_g34672	554	460	4367	14
So_g65409	625	445	5453	15
So_g31528	693	488	6862	17
So_g65410	534	445	3960	14
So_g61393	489	435	2734	14
So_g39625	492	460	2917	13
So_g36543	529	457	3740	15
So_g65407	549	451	4869	15
So_g39570	525	460	3771	13
So_g19953	494	415	4105	13
So_g32005	477	445	3063	14
So_g68515	517	464	3137	14
So_g17128	509	401	5951	15
So_g36550	528	440	5361	15
So_g53992	480	446	2876	13
So_g39575	518	448	3615	15
So_g337	535	415	4948	15
So_g68106	597	210	4978	15
So_g40617	666	131	6089	7
So_g23394	141	93	1019	4
So_g270	130	88	2159	4
So_g28314	384	48	7695	11
So_g44316	101	47	3190	3
So_g40235	257	30	2244	5
So_g56799	344	26	3638	9

## Sheet: STable_4
Supplementary Table S4. List of 25 well-characterized referenceMLO genes, including plant species, short name, genebank ID and phylogentic clade informations.
Specie	Short Name	GenBank ID	Phylogenetic Clade
Arabidopsis thaliana	AtMLO4	NP_563882.1	I
Arabidopsis thaliana	AtMLO11	NP_200187.1	I
Arabidopsis thaliana	AtMLO14	NP_564257.1	I
Arabidopsis thaliana	AtMLO1	NP_192169.1	II
Arabidopsis thaliana	AtMLO13	NP_567697.1	II
Arabidopsis thaliana	AtMLO15	NP_181939.1	II
Arabidopsis thaliana	AtMLO5	NP_180923.1	III
Arabidopsis thaliana	AtMLO7	NP_179335.3	III
Arabidopsis thaliana	AtMLO8	NP_565416.1	III
Arabidopsis thaliana	AtMLO9	NP_174980.3	III
Arabidopsis thaliana	AtMLO10	NP_201398.1	III
Hordeum vulgare	HvMLO1	P93766.1	IV
Oryza sativa	OsMLO3	AAK94907.1	IV
Triticum aestivum	TaMLO_B1	AAK94904.1	IV
Triticum aestivum	TaMLO_A1b	AAK94905.1	IV
Arabidopsis thaliana	AtMLO2	NP_172598.1	V
Arabidopsis thaliana	AtMLO6	NP_176350.1	V
Arabidopsis thaliana	AtMLO12	NP_565902.1	V
Solanum lycopersicum	SlMLO1	NP_001234814.1	V
Pisum sativum	PsMLO1	ACO07297.1	V
Capsicum annuum	CaMLO2	AFH68055.1	V
Lotus japonicus	LjMLO1	AAX77015.1	V
Medicago truncatula	MtMLO1	ADV40949.1	V
Vitis vinifera	VvMLO3	ACF25910.1	V
Arabidopsis thaliana	AtMLO3	NP_566879.1	VI

## Sheet: STable_5
Supplementary Table S5. Phylogenetic clade information of analyzed MLO genes, including plant species and clade name.
Plant species	Gene_ID	PhyClade
Callicarpa americana	Calam.06G053500.2	Clade_I
Callicarpa americana	Calam.08G000300.1	Clade_I
Callicarpa americana	Calam.08G020100.1	Clade_I
Callicarpa americana	Calam.13G048700.1	Clade_I
Mentha longifolia	g15627	Clade_I
Mentha longifolia	g15635	Clade_I
Mentha longifolia	g15636	Clade_I
Mentha longifolia	g19954	Clade_I
Mentha longifolia	g33797	Clade_I
Ocimum basilicum	Oba383173.g36.t1	Clade_I
Ocimum basilicum	Oba384478.g43.t1	Clade_I
Ocimum basilicum	Oba384500.g14.t1	Clade_I
Ocimum basilicum	Oba555.g20.t1	Clade_I
Ocimum basilicum	Oba693.g72.t1	Clade_I
Origanum majorana	Oma170.g230.t1	Clade_I
Origanum majorana	Oma192.g211.t1	Clade_I
Origanum majorana	Oma195.g12.t1	Clade_I
Origanum vulgare	Ovu111725.g2.t1	Clade_I
Origanum vulgare	Ovu384.g21.t1	Clade_I
Origanum vulgare	Ovu399.g65.t1	Clade_I
Origanum vulgare	Ovu87902.g1.t1	Clade_I
Rosmarinus officinalis	Rof1034.g27.t1	Clade_I
Rosmarinus officinalis	Rof1062.g83.t1	Clade_I
Rosmarinus officinalis	Rof1594.g24.t1	Clade_I
Rosmarinus officinalis	Rof1844.g5.t1	Clade_I
Salvia bowleyana	GWHPASIU031802	Clade_I
Salvia bowleyana	GWHPASIU031826	Clade_I
Salvia bowleyana	GWHPASIU034383	Clade_I
Salvia bowleyana	GWHPASIU035221	Clade_I
Salvia hispanica	SHI_00000175-RA	Clade_I
Salvia hispanica	SHI_00004168-RA	Clade_I
Salvia hispanica	SHI_00013981-RA	Clade_I
Salvia hispanica	SHI_00020085-RA	Clade_I
Salvia hispanica	SHI_00023192-RA	Clade_I
Salvia miltiorrhiza	GWHPAOSJ011320	Clade_I
Salvia miltiorrhiza	GWHPAOSJ011356	Clade_I
Salvia miltiorrhiza	GWHPAOSJ011970	Clade_I
Salvia miltiorrhiza	GWHPAOSJ014352	Clade_I
Salvia officinalis	So_g31528	Clade_I
Salvia officinalis	So_g68106	Clade_I
Salvia officinalis	So_g17128	Clade_I
Salvia splendens	KAG6385461.1	Clade_I
Salvia splendens	KAG6387329.1	Clade_I
Salvia splendens	KAG6392659.1	Clade_I
Salvia splendens	KAG6394418.1	Clade_I
Salvia splendens	KAG6397602.1	Clade_I
Salvia splendens	KAG6399869.1	Clade_I
Salvia splendens	KAG6421334.1	Clade_I
Salvia splendens	KAG6424371.1	Clade_I
Salvia splendens	KAG6427266.1	Clade_I
Salvia splendens	KAG6430311.1	Clade_I
Callicarpa americana	Calam.01G011300.1	Clade_II
Callicarpa americana	Calam.02G130400.1	Clade_II
Callicarpa americana	Calam.04G123200.1	Clade_II
Callicarpa americana	Calam.06G155100.1	Clade_II
Mentha longifolia	g17127	Clade_II
Mentha longifolia	g17130	Clade_II
Mentha longifolia	g23421	Clade_II
Mentha longifolia	g47547	Clade_II
Mentha longifolia	g801	Clade_II
Ocimum basilicum	Oba1834.g23.t1	Clade_II
Ocimum basilicum	Oba370997.g2.t1	Clade_II
Ocimum basilicum	Oba372.g131.t1	Clade_II
Ocimum basilicum	Oba382848.g19.t1	Clade_II
Ocimum basilicum	Oba384948.g126.t1	Clade_II
Ocimum basilicum	Oba541.g84.t1	Clade_II
Origanum majorana	Oma190.g133.t1	Clade_II
Origanum majorana	Oma462.g3.t1	Clade_II
Origanum majorana	Oma474.g17.t1	Clade_II
Origanum majorana	Oma95143.g30.t1	Clade_II
Origanum vulgare	Ovu1081.g12.t1	Clade_II
Origanum vulgare	Ovu539.g20.t1	Clade_II
Origanum vulgare	Ovu791.g13.t1	Clade_II
Origanum vulgare	Ovu938.g33.t1	Clade_II
Rosmarinus officinalis	Rof1030.g891.t1	Clade_II
Rosmarinus officinalis	Rof1049.g9.t1	Clade_II
Rosmarinus officinalis	Rof1271.g80.t1	Clade_II
Rosmarinus officinalis	Rof1832.g34.t1	Clade_II
Rosmarinus officinalis	Rof2040.g136.t1	Clade_II
Rosmarinus officinalis	Rof2570.g5.t1	Clade_II
Salvia bowleyana	GWHPASIU011503	Clade_II
Salvia bowleyana	GWHPASIU011504	Clade_II
Salvia bowleyana	GWHPASIU036990	Clade_II
Salvia bowleyana	GWHPASIU037848	Clade_II
Salvia hispanica	SHI_00008264-RA	Clade_II
Salvia hispanica	SHI_00008483-RA	Clade_II
Salvia hispanica	SHI_00013469-RA	Clade_II
Salvia hispanica	SHI_00025471-RA	Clade_II
Salvia miltiorrhiza	GWHPAOSJ004354	Clade_II
Salvia miltiorrhiza	GWHPAOSJ009645	Clade_II
Salvia miltiorrhiza	GWHPAOSJ019793	Clade_II
Salvia miltiorrhiza	GWHPAOSJ024692	Clade_II
Salvia officinalis	So_g38511	Clade_II
Salvia officinalis	So_g39625	Clade_II
Salvia officinalis	So_g53992	Clade_II
Salvia officinalis	So_g32005	Clade_II
Salvia splendens	KAG6384412.1	Clade_II
Salvia splendens	KAG6401335.1	Clade_II
Salvia splendens	KAG6403530.1	Clade_II
Salvia splendens	KAG6408453.1	Clade_II
Callicarpa americana	Calam.01G015100.1	Clade_III
Callicarpa americana	Calam.01G280600.1	Clade_III
Callicarpa americana	Calam.11G164300.1	Clade_III
Mentha longifolia	g23812	Clade_III
Mentha longifolia	g5191	Clade_III
Ocimum basilicum	Oba382447.g8.t1	Clade_III
Ocimum basilicum	Oba383685.g129.t1	Clade_III
Ocimum basilicum	Oba383957.g90.t1	Clade_III
Ocimum basilicum	Oba453.g171.t1	Clade_III
Ocimum basilicum	Oba546931.g2.t1	Clade_III
Ocimum basilicum	Oba546932.g2.t1	Clade_III
Ocimum basilicum	Oba550.g47.t1	Clade_III
Origanum majorana	Oma448.g11.t1	Clade_III
Origanum majorana	Oma587.g156.t1	Clade_III
Origanum vulgare	Ovu362.g148.t1	Clade_III
Origanum vulgare	Ovu874.g18.t1	Clade_III
Rosmarinus officinalis	Rof2637.g8.t1	Clade_III
Rosmarinus officinalis	Rof811.g293.t1	Clade_III
Rosmarinus officinalis	Rof830.g479.t1	Clade_III
Salvia bowleyana	GWHPASIU020435	Clade_III
Salvia bowleyana	GWHPASIU028969	Clade_III
Salvia hispanica	SHI_00003847-RA	Clade_III
Salvia hispanica	SHI_00008287-RA	Clade_III
Salvia hispanica	SHI_00009690-RA	Clade_III
Salvia hispanica	SHI_00025663-RA	Clade_III
Salvia hispanica	SHI_00026836-RA	Clade_III
Salvia miltiorrhiza	GWHPAOSJ015988	Clade_III
Salvia miltiorrhiza	GWHPAOSJ025921	Clade_III
Salvia officinalis	So_g34672	Clade_III
Salvia officinalis	So_g39575	Clade_III
Salvia officinalis	So_g19953	Clade_III
Salvia splendens	KAG6385842.1	Clade_III
Salvia splendens	KAG6387674.1	Clade_III
Salvia splendens	KAG6400176.1	Clade_III
Salvia splendens	KAG6402390.1	Clade_III
Salvia splendens	KAG6403320.1	Clade_III
Salvia splendens	KAG6406172.1	Clade_III
Salvia splendens	KAG6434878.1	Clade_III
Salvia splendens	KAG6438224.1	Clade_III
Callicarpa americana	Calam.01G015500.1	Clade_IV
Mentha longifolia	g713	Clade_IV
Mentha longifolia	g729	Clade_IV
Ocimum basilicum	Oba382848.g55.t1	Clade_IV
Ocimum basilicum	Oba384948.g95.t1	Clade_IV
Origanum majorana	Oma513.g47.t1	Clade_IV
Origanum vulgare	Ovu862.g3.t1	Clade_IV
Rosmarinus officinalis	Rof2445.g108.t1	Clade_IV
Salvia bowleyana	GWHPASIU011539	Clade_IV
Salvia hispanica	SHI_00008289-RA	Clade_IV
Salvia miltiorrhiza	GWHPAOSJ004312	Clade_IV
Salvia officinalis	So_g39570	Clade_IV
Salvia splendens	KAG6406176.1	Clade_IV
Salvia splendens	KAG6408477.1	Clade_IV
Callicarpa americana	Calam.06G129700.1	Clade_V
Callicarpa americana	Calam.07G075300.1	Clade_V
Callicarpa americana	Calam.08G172400.1	Clade_V
Callicarpa americana	Calam.15G099600.1	Clade_V
Callicarpa americana	Calam.17G156700.1	Clade_V
Mentha longifolia	g13165	Clade_V
Mentha longifolia	g16308	Clade_V
Mentha longifolia	g41353_a	Clade_V
Mentha longifolia	g41353_b	Clade_V
Mentha longifolia	g41354	Clade_V
Mentha longifolia	g41687	Clade_V
Mentha longifolia	g41688_a	Clade_V
Mentha longifolia	g41688_b	Clade_V
Mentha longifolia	g4437	Clade_V
Ocimum basilicum	Oba1533.g4.t1	Clade_V
Ocimum basilicum	Oba381799.g7.t1	Clade_V
Ocimum basilicum	Oba381956.g4.t1	Clade_V
Ocimum basilicum	Oba382063.g31.t1_382063.g32.t1	Clade_V
Ocimum basilicum	Oba383508.g43.t1_383508.g44.t1	Clade_V
Ocimum basilicum	Oba507.g153.t1	Clade_V
Ocimum basilicum	Oba549372.g3.t1	Clade_V
Ocimum basilicum	Oba549373.g3.t1	Clade_V
Ocimum basilicum	Oba675.g7.t1	Clade_V
Origanum majorana	Oma190.g416.t1	Clade_V
Origanum majorana	Oma199.g190.t1	Clade_V
Origanum majorana	Oma210.g54.t1	Clade_V
Origanum majorana	Oma210.g55.t1	Clade_V
Origanum vulgare	Ovu247.g221.t1	Clade_V
Origanum vulgare	Ovu427.g76.t1	Clade_V
Origanum vulgare	Ovu427.g77.t1	Clade_V
Origanum vulgare	Ovu427.g78.t1	Clade_V
Origanum vulgare	Ovu817.g34.t1	Clade_V
Origanum vulgare	Ovu876.g5.t1	Clade_V
Rosmarinus officinalis	Rof1477.g4.t1	Clade_V
Rosmarinus officinalis	Rof1953.g113.t1	Clade_V
Rosmarinus officinalis	Rof2496.g150.t1	Clade_V
Rosmarinus officinalis	Rof2727.g18.t1	Clade_V
Rosmarinus officinalis	Rof367341.g2.t1	Clade_V
Salvia bowleyana	GWHPASIU036221	Clade_V
Salvia bowleyana	GWHPASIU036678	Clade_V
Salvia bowleyana	GWHPASIU039160	Clade_V
Salvia bowleyana	GWHPASIU041327	Clade_V
Salvia bowleyana	GWHPASIU041328	Clade_V
Salvia bowleyana	GWHPASIU041329	Clade_V
Salvia hispanica	SHI_00001853-RA	Clade_V
Salvia hispanica	SHI_00003317-RA	Clade_V
Salvia hispanica	SHI_00005835-RA	Clade_V
Salvia hispanica	SHI_00005836-RA	Clade_V
Salvia hispanica	SHI_00011853-RA	Clade_V
Salvia hispanica	SHI_00024180-RA	Clade_V
Salvia hispanica	SHI_00029412-RA	Clade_V
Salvia miltiorrhiza	GWHPAOSJ007045	Clade_V
Salvia miltiorrhiza	GWHPAOSJ007046	Clade_V
Salvia miltiorrhiza	GWHPAOSJ007047	Clade_V
Salvia miltiorrhiza	GWHPAOSJ009950	Clade_V
Salvia miltiorrhiza	GWHPAOSJ010442	Clade_V
Salvia miltiorrhiza	GWHPAOSJ011694	Clade_V
Salvia miltiorrhiza	GWHPAOSJ026591	Clade_V
Salvia officinalis	So_g35701	Clade_V
Salvia officinalis	So_g37776	Clade_V
Salvia officinalis	So_g36550	Clade_V
Salvia officinalis	So_g65407	Clade_V
Salvia officinalis	So_g65410	Clade_V
Salvia officinalis	So_g65409	Clade_V
Salvia officinalis	So_g337	Clade_V
Salvia splendens	KAG6386318.1	Clade_V
Salvia splendens	KAG6404647.1	Clade_V
Salvia splendens	KAG6410127.1	Clade_V
Salvia splendens	KAG6412051.1	Clade_V
Salvia splendens	KAG6412689.1	Clade_V
Salvia splendens	KAG6412690.1	Clade_V
Salvia splendens	KAG6412692.1	Clade_V
Salvia splendens	KAG6432825.1	Clade_V
Salvia splendens	KAG6436164.1	Clade_V
Callicarpa americana	Calam.06G129800.2	Clade_VI
Callicarpa americana	Calam.07G075700.1	Clade_VI
Mentha longifolia	g13166	Clade_VI
Mentha longifolia	g34159	Clade_VI
Ocimum basilicum	Oba383365.g6.t1	Clade_VI
Ocimum basilicum	Oba447.g62.t1	Clade_VI
Ocimum basilicum	Oba565.g115.t1	Clade_VI
Ocimum basilicum	Oba722.g92.t1	Clade_VI
Origanum majorana	Oma190.g415.t1	Clade_VI
Origanum majorana	Oma497.g59.t1	Clade_VI
Origanum vulgare	Ovu256.g245.t1	Clade_VI
Origanum vulgare	Ovu876.g4.t1	Clade_VI
Rosmarinus officinalis	Rof1152.g53.t1	Clade_VI
Rosmarinus officinalis	Rof2088.g53.t1	Clade_VI
Rosmarinus officinalis	Rof383172.g1.t1	Clade_VI
Salvia bowleyana	GWHPASIU034033	Clade_VI
Salvia bowleyana	GWHPASIU036680	Clade_VI
Salvia hispanica	SHI_00005154-RA	Clade_VI
Salvia hispanica	SHI_00013813-RA	Clade_VI
Salvia hispanica	SHI_00030641-RA	Clade_VI
Salvia miltiorrhiza	GWHPAOSJ009948	Clade_VI
Salvia miltiorrhiza	GWHPAOSJ012225	Clade_VI
Salvia officinalis	So_g68515	Clade_VI
Salvia officinalis	So_g36543	Clade_VI
Salvia splendens	KAG6415102.1	Clade_VI
Salvia splendens	KAG6427410.1	Clade_VI
Salvia splendens	KAG6430471.1	Clade_VI
Callicarpa americana	Calam.05G052400.1	Clade_VII
Mentha longifolia	g44972	Clade_VII
Ocimum basilicum	Oba385346.g29.t1	Clade_VII
Origanum vulgare	Ovu841.g100.t1	Clade_VII
Rosmarinus officinalis	Rof1030.g455.t1	Clade_VII
Rosmarinus officinalis	Rof821.g367.t1	Clade_VII
Salvia bowleyana	GWHPASIU026798	Clade_VII
Salvia bowleyana	GWHPASIU026820	Clade_VII
Salvia hispanica	SHI_00005637-RA	Clade_VII
Salvia miltiorrhiza	GWHPAOSJ021108	Clade_VII
Salvia officinalis	So_g61393	Clade_VII
Salvia splendens	KAG6383463.1	Clade_VII
Salvia splendens	KAG6416625.1	Clade_VII
Salvia splendens	KAG6419176.1	Clade_VII
Arabidopsis thaliana	NP_563882.1	Clade_I
Arabidopsis thaliana	NP_200187.1	Clade_I
Arabidopsis thaliana	NP_564257.1	Clade_I
Arabidopsis thaliana	NP_192169.1	Clade_II
Arabidopsis thaliana	NP_567697.1	Clade_II
Arabidopsis thaliana	NP_181939.1	Clade_II
Arabidopsis thaliana	NP_180923.1	Clade_III
Arabidopsis thaliana	NP_179335.3	Clade_III
Arabidopsis thaliana	NP_565416.1	Clade_III
Arabidopsis thaliana	NP_174980.3	Clade_III
Arabidopsis thaliana	NP_201398.1	Clade_III
Hordeum vulgare	P93766.1	Clade_IV
Oryza sativa	AAK94907.1	Clade_IV
Triticum aestivum	AAK94904.1	Clade_IV
Triticum aestivum	AAK94905.1	Clade_IV
Arabidopsis thaliana	NP_172598.1	Clade_V
Arabidopsis thaliana	NP_176350.1	Clade_V
Arabidopsis thaliana	NP_565902.1	Clade_V
Solanum lycopersicum	NP_001234814.1	Clade_V
Pisum sativum	ACO07297.1	Clade_V
Capsicum annuum	AFH68055.1	Clade_V
Lotus japonicus	AAX77015.1	Clade_V
Medicago truncatula	ADV40949.1	Clade_V
Vitis vinifera	ACF25910.1	Clade_V
Arabidopsis thaliana	NP_566879.1	Clade_VI

## Sheet: STable_6
Supplementary Table S6. MEME-motifs identified within MLO Pfam domains of annotated MLO protein dataset.
Motif ID	Sequence	Length (AA)
MEME-1	DYLTLP	6
MEME-2	JVTQMG	6
MEME-3	FWFNRP	6
MEME-4	FQNAFZ	6
MEME-5	TPTWAV	6
MEME-6	HGFISL	6
MEME-7	CFFRQF	6
MEME-8	KWKAWE	6
MEME-9	VGTKLZ	6
MEME-10	FBFQKY	6
MEME-11	ALEKIK	6
MEME-12	SKICIP	6
MEME-13	RSLEED	6
MEME-14	DPERFR	6
MEME-15	SCFHEN	6
MEME-16	SFGRRH	6
MEME-17	VQPSDD	6
MEME-18	WSWYEF	6
MEME-19	WHSYFW	6
MEME-20	DSWLPC	6
MEME-21	AVVCFV	6
MEME-22	EGJHQL	6
MEME-23	LIHFIL	6
MEME-24	LAVFHV	6
MEME-25	MKPTIF	6
MEME-26	VVVGIP	6
MEME-27	LVQVLC	6
MEME-28	EELML	5
MEME-29	EYQFSN	6

## Sheet: STable_7
Supplementary Table S7. Motif pattern composition identified by MAST for each phylogenetic clade.
PhyClade	MAST-motifs
Clade_I	MEME-5		MEME-11	MEME-28	MEME-6	MEME-12	MEME-20		MEME-22	MEME-6	MEME-24	MEME-11	MEME-8			MEME-16			MEME-7	MEME-1	MEME-6	MEME-10	MEME-13		MEME-6	MEME-21	MEME-19	MEME-9				MEME-3	MEME-23	MEME-4	MEME-18	MEME-15	MEME-27		MEME-7	MEME-27	MEME-1	MEME-2
Clade_II	MEME-5	MEME-21	MEME-11	MEME-28	MEME-6	MEME-12	MEME-20		MEME-22	MEME-6	MEME-24		MEME-8					MEME-6	MEME-7	MEME-1	MEME-6	MEME-10	MEME-13				MEME-19	MEME-9			MEME-17	MEME-3	MEME-23	MEME-4	MEME-18	MEME-15				MEME-27	MEME-1	MEME-2	MEME-25
Clade_III	MEME-5	MEME-21	MEME-11	MEME-28	MEME-6	MEME-12	MEME-20		MEME-22	MEME-6	MEME-24	MEME-11	MEME-8	MEME-29	MEME-14	MEME-16	MEME-3		MEME-7	MEME-1	MEME-6	MEME-10	MEME-13	MEME-26			MEME-19	MEME-9	MEME-2	MEME-26		MEME-3	MEME-23	MEME-4	MEME-18	MEME-15		MEME-24		MEME-27	MEME-1	MEME-2	MEME-25
Clade_IV	MEME-5	MEME-21	MEME-11	MEME-28	MEME-6	MEME-12	MEME-20		MEME-22	MEME-6	MEME-24		MEME-8	MEME-29	MEME-14	MEME-16			MEME-7	MEME-1	MEME-6	MEME-10	MEME-13					MEME-9		MEME-26	MEME-17	MEME-3	MEME-23	MEME-4	MEME-18	MEME-15					MEME-1	MEME-2	MEME-25
Clade_V	MEME-5	MEME-21	MEME-11	MEME-28	MEME-6	MEME-12	MEME-20		MEME-22	MEME-6	MEME-24	MEME-11	MEME-8	MEME-29	MEME-14	MEME-16	MEME-3		MEME-7	MEME-1	MEME-6	MEME-10	MEME-13	MEME-26			MEME-19	MEME-9	MEME-2	MEME-26	MEME-17	MEME-3	MEME-23	MEME-4	MEME-18	MEME-15				MEME-27	MEME-1	MEME-2	MEME-25
Clade_VI	MEME-5	MEME-21	MEME-11	MEME-28	MEME-6	MEME-12	MEME-20	MEME-13	MEME-22	MEME-6	MEME-24	MEME-11	MEME-8	MEME-29	MEME-14	MEME-16			MEME-7	MEME-1	MEME-6	MEME-10	MEME-13	MEME-26			MEME-19	MEME-9	MEME-2	MEME-26	MEME-17	MEME-3	MEME-23	MEME-4	MEME-18	MEME-15				MEME-27	MEME-1	MEME-2
Clade_VII	MEME-5		MEME-11	MEME-28	MEME-6	MEME-12	MEME-20		MEME-22	MEME-6	MEME-24	MEME-11	MEME-8			MEME-16			MEME-7	MEME-1	MEME-6	MEME-10	MEME-13				MEME-19	MEME-9				MEME-3	MEME-23	MEME-4	MEME-18	MEME-15				MEME-27	MEME-1	MEME-2

## Sheet: STable_8
Supplementary Table S8. Lamiaceae MLO protein list showing the same pattern of molecularly validated MLOs for PM susceptibility.
Gene ID
KAG6410127.1
KAG6412689.1
KAG6412690.1
KAG6412692.1
KAG6436164.1
Oba1533.g4.t1
Oba381799.g7.t1
Oba507.g153.t1
Oba549372.g3.t1
Oba675.g7.t1
Oma190.g416.t1
Oma210.g54.t1
Oma210.g55.t1
Ovu247.g221.t1
Ovu427.g77.t1
Ovu427.g78.t1
Rof1477.g4.t1
g41353_a
